# Supplementary material for: Machine Learning Backpropagation Prediction and Analysis of the Thermal Degradation of Poly (Vinyl Alcohol)
Source: Polymers (Basel). 2024 Feb 5;16(3):437. doi: 10.3390/polym16030437 (PMC10856943; doi:10.3390/polym16030437)
Supplement: Supplementary file 1 [file polymers-16-00437-s001.zip]

Archive with 1 entries (1 files):
- polymers-2818539-supplementary.pdf
